# Supplementary material for: Acetyl-CoA Carboxylase Inhibitors for Nonalcoholic Fatty Liver Disease: A Systematic Review and Meta-Analysis of Randomized Controlled Trials
Source: Pharmaceuticals (Basel). 2025 Aug 27;18(9):1276. doi: 10.3390/ph18091276 (PMC12472739; doi:10.3390/ph18091276)
Supplement: Supplementary file 1 [file pharmaceuticals-18-01276-s001.zip]

Archive with 1 entries (1 files):
- pharmaceuticals-3704220-supplementary.pdf
